# Supplementary material for: ﻿Danxiaorchismangdangshanensis (Orchidaceae, Epidendroideae), a new species from central Fujian Province based on morphological and genomic data
Source: PhytoKeys. 2022 Oct 28;212:37–55. doi: 10.3897/phytokeys.212.91534 (PMC9836500; doi:10.3897/phytokeys.212.91534)
Supplement: XML Treatment for Danxiaorchis mangdangshanensis [file phytokeys.212.91534-treatment1.xml]

<!DOCTYPE tp:taxon-treatment
  PUBLIC "-//TaxonX//DTD Taxonomic Treatment Publishing DTD v0 20100105//EN" "tax-treatment-NSO.dtd">
<tp:taxon-treatment xmlns:tp="http://www.plazi.org/taxpub"><tp:treatment-meta><kwd-group><label>Taxon classification</label><kwd>
              <named-content content-type="kingdom">Plantae</named-content>
            </kwd><kwd>
              <named-content content-type="order">Asparagales</named-content>
            </kwd><kwd>
              <named-content content-type="family">Orchidaceae</named-content>
            </kwd></kwd-group><mixed-citation publication-type="journal"><person-group><name><surname>Zhang</surname><given-names>Miao</given-names></name><name><surname>Zhang</surname><given-names>Xiao-Hui</given-names></name><name><surname>Ge</surname><given-names>Chang-Li</given-names></name><name><surname>Chen</surname><given-names>Bing-Hua</given-names></name></person-group><article-title>﻿<italic><tp:taxon-name><tp:taxon-name-part taxon-name-part-type="genus" reg="Danxiaorchis">Danxiaorchis</tp:taxon-name-part><tp:taxon-name-part taxon-name-part-type="species" reg="mangdangshanensis">mangdangshanensis</tp:taxon-name-part></tp:taxon-name></italic> (<tp:taxon-name><tp:taxon-name-part taxon-name-part-type="family">Orchidaceae</tp:taxon-name-part></tp:taxon-name>, <tp:taxon-name><tp:taxon-name-part taxon-name-part-type="subfamily">Epidendroideae</tp:taxon-name-part></tp:taxon-name>), a new species from central Fujian Province based on morphological and genomic data</article-title><source>PhytoKeys</source><day>28</day><month>10</month><year>2022</year><volume>212</volume><fpage>37</fpage><lpage>55</lpage><pub-id pub-id-type="doi">10.3897/phytokeys.212.91534</pub-id></mixed-citation></tp:treatment-meta><tp:nomenclature><label>﻿</label><tp:taxon-name>
            <object-id xmlns:xlink="http://www.w3.org/1999/xlink" content-type="arpha" xlink:type="simple">4BD3A41B-9DBE-5F8C-887D-6A43FD209FAC</object-id>
            <tp:taxon-name-part taxon-name-part-type="genus" reg="Danxiaorchis">Danxiaorchis</tp:taxon-name-part>
            <tp:taxon-name-part taxon-name-part-type="species" reg="mangdangshanensis">mangdangshanensis</tp:taxon-name-part>
            <object-id xmlns:xlink="http://www.w3.org/1999/xlink" content-type="ipni" xlink:type="simple">urn:lsid:ipni.org:names:77307479-1</object-id>
          </tp:taxon-name><tp:taxon-authority>Q. S. Huang, Miao Zhang, B. Hua Chen &amp; Wang Wu</tp:taxon-authority><tp:taxon-status xmlns:xlink="http://www.w3.org/1999/xlink" xlink:type="simple">sp. nov.</tp:taxon-status><xref ref-type="fig" rid="F3">Figs 3</xref><xref ref-type="fig" rid="F4">, 4</xref><xref ref-type="fig" rid="F5">, 5</xref></tp:nomenclature><tp:treatment-sec sec-type="diagnosis" id="SECID0ECPAG"><title>Diagnosis.</title><p><italic><tp:taxon-name><tp:taxon-name-part taxon-name-part-type="genus" reg="Danxiaorchis">Danxiaorchis</tp:taxon-name-part><tp:taxon-name-part taxon-name-part-type="species" reg="mangdangshanensis">mangdangshanensis</tp:taxon-name-part></tp:taxon-name></italic> can be easily distinguished from <italic><tp:taxon-name><tp:taxon-name-part taxon-name-part-type="genus" reg="Danxiaorchis">D.</tp:taxon-name-part><tp:taxon-name-part taxon-name-part-type="species" reg="singchiana">singchiana</tp:taxon-name-part></tp:taxon-name></italic> by having no fine roots, fewer flowers in the raceme, the side lobes of the labellum are ivory-white rather than yellow, and it has only 3 colored strips rather than 4–5 pairs. Additionally, its callus is a less distinctive Y-shape and has three auricles, with a purple-red spot on each auricle at the front, and the callus has a remarkable striped appendage adaxially. Furthermore, there are narrow wings on the side of column, and the four pollinia are narrowly elliptic in shape and equal in size.</p><fig id="F3" position="float" orientation="portrait"><object-id xmlns:xlink="http://www.w3.org/1999/xlink" content-type="doi" xlink:type="simple">10.3897/phytokeys.212.91534.figure3</object-id><object-id xmlns:xlink="http://www.w3.org/1999/xlink" content-type="arpha" xlink:type="simple">FAEE2577-37B7-5799-9CE3-19F0CBE2E473</object-id><label>Figure 3.</label><caption><p><italic><tp:taxon-name><tp:taxon-name-part taxon-name-part-type="genus" reg="Danxiaorchis">Danxiaorchis</tp:taxon-name-part><tp:taxon-name-part taxon-name-part-type="species" reg="mangdangshanensis">mangdangshanensis</tp:taxon-name-part></tp:taxon-name></italic> Q. S. Huang, Miao Zhang, B. Hua Chen &amp; Wang Wu, sp. nov. <bold>A</bold> flowering and habitat (photographed by Wang Wu) <bold>B</bold> front view of a flower <bold>C-a</bold> dorsal sepal <bold>C-b</bold> lateral sepals <bold>C-c</bold> petals <bold>C-d</bold> labellum <bold>D</bold> gynostemium and labellum, front view, showing three purple-red spots (white arrows) on the Y-shaped callus (red arrows) <bold>E</bold> gynostemium and labellum, side view, showing three auricles(red arrows) <bold>F</bold> labellum, showing remarkable striped appendage <bold>G</bold> gynostemium, showing narrow wings on the both sides (red arrows) <bold>H</bold> cross section of labellum, showing indistinct Y-shaped callus (red arrows) <bold>I</bold> anther cap <bold>J</bold> pollinarium, front view, showing pollinia 4 in 2 pairs. Scale bars: 5 mm (<bold>B</bold>); 1 cm (<bold>C</bold>); 4 mm (<bold>D</bold>); 5 mm (<bold>E</bold>); 4 mm (<bold>F</bold>); 1 mm (<bold>G</bold>); 4 mm (<bold>H</bold>); 500 μm (<bold>I, J</bold>).</p></caption><graphic xmlns:xlink="http://www.w3.org/1999/xlink" xlink:href="phytokeys-212-037_article-91534__-g003.jpg" position="float" orientation="portrait" xlink:type="simple" id="oo_762754.jpg"><uri content-type="original_file" xlink:type="simple">https://binary.pensoft.net/fig/762754</uri></graphic></fig></tp:treatment-sec><tp:treatment-sec sec-type="material" id="SECID0EASAG"><title>Type.</title><p>China. Fujian (福建) Province, Nanping (南平) City, Yanping (延平) District, Mangdangshan Mountain, Mangdangshan National Nature Reserve, forest margins, <named-content xmlns:xlink="http://www.w3.org/1999/xlink" content-type="dwc:verbatimCoordinates" xlink:type="simple"><named-content content-type="geo-json" specific-use="{&#34;type&#34;:&#34;Point&#34;,&#34;coordinates&#34;:[118.033333,26.683333]}" id="NCID0EJSAG" xlink:type="simple">26°41'N, 118°2'E</named-content></named-content>, elevation 375 m, 5 May 2022, Q.S. Huang &amp; B. Hua Chen <italic>CBH 04593</italic> (Holotype, FNU, barcode FNU0041324; Isotypes, FNU, barcode FNU0041325).</p><fig id="F4" position="float" orientation="portrait"><object-id xmlns:xlink="http://www.w3.org/1999/xlink" content-type="doi" xlink:type="simple">10.3897/phytokeys.212.91534.figure4</object-id><object-id xmlns:xlink="http://www.w3.org/1999/xlink" content-type="arpha" xlink:type="simple">4899CF23-9C48-5696-943B-B25BCD321F09</object-id><label>Figure 4.</label><caption><p><italic><tp:taxon-name><tp:taxon-name-part taxon-name-part-type="genus" reg="Danxiaorchis">Danxiaorchis</tp:taxon-name-part><tp:taxon-name-part taxon-name-part-type="species" reg="mangdangshanensis">mangdangshanensis</tp:taxon-name-part></tp:taxon-name></italic> Q. S. Huang, Miao Zhang, B. Hua Chen &amp; Wang Wu, sp. nov. <bold>A</bold> fruit-bearing plant (photographed by Wang Wu) <bold>B</bold> infructescence and rhizome <bold>C</bold> longitudinal section of immature capsule <bold>D</bold> mature capsule, showing mature seeds (red arrow) <bold>E</bold> mature seeds. Scale bars: 1 cm (<bold>B, C</bold>); 1 mm (<bold>D, E</bold>).</p></caption><graphic xmlns:xlink="http://www.w3.org/1999/xlink" xlink:href="phytokeys-212-037_article-91534__-g004.jpg" position="float" orientation="portrait" xlink:type="simple" id="oo_762755.jpg"><uri content-type="original_file" xlink:type="simple">https://binary.pensoft.net/fig/762755</uri></graphic></fig></tp:treatment-sec><tp:treatment-sec sec-type="description" id="SECID0EWTAG"><title>Description.</title><p>Plant erect, 10.6–22.2 cm tall, holomycotrophic. Rhizome tuberous, fleshy, cylindrical, 2.5–5.3 cm long, 7.0–11.2 mm thick, with short branches, 4.5–5.6 mm long, without roots. Scape terete, pale red-brown, 4.2–5.8 mm thick, 3-sheathed; sheaths cylindrical, clasping stem, membranous, 16.2–43.4 × 4.5–8.7 mm. Inflorescence racemose, 2.9–9.6 cm long, 4- to 10-flowered; floral bracts oblong-lanceolate, 10.5–29.8 × 3.0–11.1 mm, apex acuminate, pale yellow; pedicel and ovary bright yellow,13.8–22.9 mm long, glabrous; sepals yellow, obovate elliptic, dorsal sepals 13.5–17.2 × 4.8–6.5 mm, obtuse; lateral sepals 16.3–18.6 × 5.9–6.7 mm, obtuse; petals yellow, narrowly elliptic, 15.5–19.7 × 6.0–6.5 mm, acute; labellum 3-lobed, with 3 pairs of purple-red stripes on side lobes and purple-red spots on middle lobe; side lobes erect, ivory-white, slightly clasping the column, subsquare, 4.5–5.6 × 5.3–6.2 mm; mid-lobe oblong, 7.8–10.2 × 6.1–7.8 mm, apex acute to obtuse; labellum with two sacs at the base and a fleshy callus centrally, indistinctive Y-shaped (in the transition to “T-shape”), with 3 auricles on the apex, each of which has 1 purple-red spot at the front; callus extending from the base of disc to the base of mid-lobe, triangular at the base of mid-lobe, fleshy, ca. 3.1 mm wide, 0.25 m long, narrows into a raised band when extended, ca. 1.5 mm wide, 0.4 mm long, with sparse purple-red spots; column cream colored, straight, semi-cylindrical, narrow wings on the side, 4.9–6.3 mm long, 2.9 mm wide, footless; stigma concave, triangular, terminal; anther cap ellipsoid, ca. 1.3 mm in diameter; pollinia four, in two pairs, narrowly elliptic, granular-farinaceous, composed of friable massulae, each pair containing two pollinia equal in size with a thick caudicle attached to a common subsquare viscidium, ca. 0.5 mm in diameter. Capsule purple red, fusiform, 3 evident banded ridges, 37.3–46.8 mm long, 8.9–10.1 mm thick. Seeds light dark brown, cylindrical, 1.3 × 0.3 mm, fleshy, honeycombed stripes on the seed coat surface.</p><fig id="F5" position="float" orientation="portrait"><object-id xmlns:xlink="http://www.w3.org/1999/xlink" content-type="doi" xlink:type="simple">10.3897/phytokeys.212.91534.figure5</object-id><object-id xmlns:xlink="http://www.w3.org/1999/xlink" content-type="arpha" xlink:type="simple">38049203-6BD0-5F40-8B38-BCF30B8E18A5</object-id><label>Figure 5.</label><caption><p><italic><tp:taxon-name><tp:taxon-name-part taxon-name-part-type="genus" reg="Danxiaorchis">Danxiaorchis</tp:taxon-name-part><tp:taxon-name-part taxon-name-part-type="species" reg="mangdangshanensis">mangdangshanensis</tp:taxon-name-part></tp:taxon-name></italic> Q. S. Huang, Miao Zhang, B. Hua Chen &amp; Wang Wu, sp. nov. <bold>A</bold> flowering plant <bold>B</bold> flower, front view <bold>C</bold> dissection of a flower, showing dorsal sepal, petal, lateral sepal <bold>D</bold> gynostemium and labellum, front view <bold>E</bold> gynostemium and labellum, side view <bold>F</bold> labellum <bold>G</bold> gynostemium <bold>H</bold> anther cap <bold>I</bold> pollinarium <bold>J</bold> immature capsule <bold>K</bold> mature seeds. Scale bars: 1.0 cm (<bold>A, B, C, J</bold>); 0.5 cm (<bold>D–F</bold>); 0.2 cm (<bold>G</bold>); 1.0 mm (<bold>H, I, K</bold>).</p></caption><graphic xmlns:xlink="http://www.w3.org/1999/xlink" xlink:href="phytokeys-212-037_article-91534__-g005.jpg" position="float" orientation="portrait" xlink:type="simple" id="oo_762756.jpg"><uri content-type="original_file" xlink:type="simple">https://binary.pensoft.net/fig/762756</uri></graphic></fig></tp:treatment-sec><tp:treatment-sec sec-type="distribution" id="SECID0ERVAG"><title>Distribution and habitat.</title><p><italic><tp:taxon-name><tp:taxon-name-part taxon-name-part-type="genus" reg="Danxiaorchis">Danxiaorchis</tp:taxon-name-part><tp:taxon-name-part taxon-name-part-type="species" reg="mangdangshanensis">mangdangshanensis</tp:taxon-name-part></tp:taxon-name></italic> is only found in Mangdangshan National Nature Reserve, Fujian, China (Fig. <xref ref-type="fig" rid="F6">6</xref>), where it grows at the margin of mid-subtropical evergreen broad-leaved forest, beside a canal near a <italic><tp:taxon-name><tp:taxon-name-part taxon-name-part-type="genus" reg="Musa">Musa</tp:taxon-name-part><tp:taxon-name-part taxon-name-part-type="species" reg="balbisiana">balbisiana</tp:taxon-name-part></tp:taxon-name></italic> forest. Many other plants grow in the surrounding habitat, whose tree layer includes <italic><tp:taxon-name><tp:taxon-name-part taxon-name-part-type="genus" reg="Castanopsis">Castanopsis</tp:taxon-name-part><tp:taxon-name-part taxon-name-part-type="species" reg="fargesii">fargesii</tp:taxon-name-part></tp:taxon-name></italic> Franch. (<tp:taxon-name><tp:taxon-name-part taxon-name-part-type="family">Fagaceae</tp:taxon-name-part></tp:taxon-name>), <italic><tp:taxon-name><tp:taxon-name-part taxon-name-part-type="genus" reg="Castanopsis">C.</tp:taxon-name-part><tp:taxon-name-part taxon-name-part-type="species" reg="fissa">fissa</tp:taxon-name-part></tp:taxon-name></italic> (Champion ex Bentham) Rehder et E. H. Wilson (<tp:taxon-name><tp:taxon-name-part taxon-name-part-type="family">Fagaceae</tp:taxon-name-part></tp:taxon-name>), and <italic><tp:taxon-name><tp:taxon-name-part taxon-name-part-type="genus" reg="Vernicia">Vernicia</tp:taxon-name-part><tp:taxon-name-part taxon-name-part-type="species" reg="montana">montana</tp:taxon-name-part></tp:taxon-name></italic> Lour. (<tp:taxon-name><tp:taxon-name-part taxon-name-part-type="family">Euphorbiaceae</tp:taxon-name-part></tp:taxon-name>); the shrub layer includes <italic><tp:taxon-name><tp:taxon-name-part taxon-name-part-type="genus" reg="Ficus">Ficus</tp:taxon-name-part><tp:taxon-name-part taxon-name-part-type="species" reg="erecta">erecta</tp:taxon-name-part></tp:taxon-name></italic> Thunb. (<tp:taxon-name><tp:taxon-name-part taxon-name-part-type="family">Moraceae</tp:taxon-name-part></tp:taxon-name>), <italic><tp:taxon-name><tp:taxon-name-part taxon-name-part-type="genus" reg="Ficus">F.</tp:taxon-name-part><tp:taxon-name-part taxon-name-part-type="species" reg="hirta">hirta</tp:taxon-name-part></tp:taxon-name></italic> Vahl (<tp:taxon-name><tp:taxon-name-part taxon-name-part-type="family">Moraceae</tp:taxon-name-part></tp:taxon-name>), <italic><tp:taxon-name><tp:taxon-name-part taxon-name-part-type="genus" reg="Maesa">Maesa</tp:taxon-name-part><tp:taxon-name-part taxon-name-part-type="species" reg="japonica">japonica</tp:taxon-name-part></tp:taxon-name></italic> (Thunb.) Moritzi. ex Zoll. (<tp:taxon-name><tp:taxon-name-part taxon-name-part-type="family">Primulaceae</tp:taxon-name-part></tp:taxon-name>), <italic><tp:taxon-name><tp:taxon-name-part taxon-name-part-type="genus" reg="Callicarpa">Callicarpa</tp:taxon-name-part><tp:taxon-name-part taxon-name-part-type="species" reg="kochiana">kochiana</tp:taxon-name-part></tp:taxon-name></italic> Makino (<tp:taxon-name><tp:taxon-name-part taxon-name-part-type="family">Lamiaceae</tp:taxon-name-part></tp:taxon-name>), and <italic><tp:taxon-name><tp:taxon-name-part taxon-name-part-type="genus" reg="Aucuba">Aucuba</tp:taxon-name-part><tp:taxon-name-part taxon-name-part-type="species" reg="chinensis">chinensis</tp:taxon-name-part></tp:taxon-name></italic> Benth. (<tp:taxon-name><tp:taxon-name-part taxon-name-part-type="family">Garryaceae</tp:taxon-name-part></tp:taxon-name>); the vegetation layer includes <italic><tp:taxon-name><tp:taxon-name-part taxon-name-part-type="genus" reg="Angiopteris">Angiopteris</tp:taxon-name-part><tp:taxon-name-part taxon-name-part-type="species" reg="fokiensis">fokiensis</tp:taxon-name-part></tp:taxon-name></italic> Hieron. (<tp:taxon-name><tp:taxon-name-part taxon-name-part-type="family">Marattiaceae</tp:taxon-name-part></tp:taxon-name>), <italic><tp:taxon-name><tp:taxon-name-part taxon-name-part-type="genus" reg="Viola">Viola</tp:taxon-name-part><tp:taxon-name-part taxon-name-part-type="species" reg="diffusa">diffusa</tp:taxon-name-part></tp:taxon-name></italic> Ging. (<tp:taxon-name><tp:taxon-name-part taxon-name-part-type="family">Violaceae</tp:taxon-name-part></tp:taxon-name>), <italic><tp:taxon-name><tp:taxon-name-part taxon-name-part-type="genus" reg="Mazus">Mazus</tp:taxon-name-part><tp:taxon-name-part taxon-name-part-type="species" reg="fukienensis">fukienensis</tp:taxon-name-part></tp:taxon-name></italic> Tsoong (<tp:taxon-name><tp:taxon-name-part taxon-name-part-type="family">Mazaceae</tp:taxon-name-part></tp:taxon-name>), <italic><tp:taxon-name><tp:taxon-name-part taxon-name-part-type="genus" reg="Gynostemma">Gynostemma</tp:taxon-name-part><tp:taxon-name-part taxon-name-part-type="species" reg="pentaphyllum">pentaphyllum</tp:taxon-name-part></tp:taxon-name></italic> (Thunb.) Makino (<tp:taxon-name><tp:taxon-name-part taxon-name-part-type="family">Cucurbitaceae</tp:taxon-name-part></tp:taxon-name>), <italic><tp:taxon-name><tp:taxon-name-part taxon-name-part-type="genus" reg="Iris">Iris</tp:taxon-name-part><tp:taxon-name-part taxon-name-part-type="species" reg="japonica">japonica</tp:taxon-name-part></tp:taxon-name></italic> Thunb. (<tp:taxon-name><tp:taxon-name-part taxon-name-part-type="family">Iridaceae</tp:taxon-name-part></tp:taxon-name>), <italic><tp:taxon-name><tp:taxon-name-part taxon-name-part-type="genus" reg="Musa">Musa</tp:taxon-name-part><tp:taxon-name-part taxon-name-part-type="species" reg="balbisiana">balbisiana</tp:taxon-name-part></tp:taxon-name></italic> Colla (<tp:taxon-name><tp:taxon-name-part taxon-name-part-type="family">Musaceae</tp:taxon-name-part></tp:taxon-name>), and <italic><tp:taxon-name><tp:taxon-name-part taxon-name-part-type="genus" reg="Miscanthus">Miscanthus</tp:taxon-name-part><tp:taxon-name-part taxon-name-part-type="species" reg="floridulus">floridulus</tp:taxon-name-part></tp:taxon-name></italic> (Lab.) Warb. ex Schum et Laut. (<tp:taxon-name><tp:taxon-name-part taxon-name-part-type="family">Poaceae</tp:taxon-name-part></tp:taxon-name>); the interlayer plants include <italic><tp:taxon-name><tp:taxon-name-part taxon-name-part-type="genus" reg="Fissistigma">Fissistigma</tp:taxon-name-part><tp:taxon-name-part taxon-name-part-type="species" reg="oldhamii">oldhamii</tp:taxon-name-part></tp:taxon-name></italic> (Hemsl.) Merr. (<tp:taxon-name><tp:taxon-name-part taxon-name-part-type="family">Annonaceae</tp:taxon-name-part></tp:taxon-name>), and <tp:taxon-name><tp:taxon-name-part taxon-name-part-type="genus" reg="Stauntonia">Stauntonia</tp:taxon-name-part><tp:taxon-name-part taxon-name-part-type="species" reg="obovatifoliola">obovatifoliola</tp:taxon-name-part><tp:taxon-name-part taxon-name-part-type="authority">Hayata</tp:taxon-name-part><tp:taxon-name-part taxon-name-part-type="infraspecific-rank">subsp.</tp:taxon-name-part><tp:taxon-name-part taxon-name-part-type="subspecies" reg="urophylla">urophylla</tp:taxon-name-part></tp:taxon-name> (Hand.-Mazz.) H.N.Qin (<tp:taxon-name><tp:taxon-name-part taxon-name-part-type="family">Lardizabalaceae</tp:taxon-name-part></tp:taxon-name>).</p><fig id="F6" position="float" orientation="portrait"><object-id xmlns:xlink="http://www.w3.org/1999/xlink" content-type="doi" xlink:type="simple">10.3897/phytokeys.212.91534.figure6</object-id><object-id xmlns:xlink="http://www.w3.org/1999/xlink" content-type="arpha" xlink:type="simple">C98CD7FA-D940-5BF8-BA11-886D955B48B7</object-id><label>Figure 6.</label><caption><p>Distribution of <italic><tp:taxon-name><tp:taxon-name-part taxon-name-part-type="genus" reg="Danxiaorchis">Danxiaorchis</tp:taxon-name-part><tp:taxon-name-part taxon-name-part-type="species" reg="mangdangshanensis">mangdangshanensis</tp:taxon-name-part></tp:taxon-name></italic>, <italic><tp:taxon-name><tp:taxon-name-part taxon-name-part-type="genus" reg="Danxiaorchis">D.</tp:taxon-name-part><tp:taxon-name-part taxon-name-part-type="species" reg="singchiana">singchiana</tp:taxon-name-part></tp:taxon-name></italic>, <italic><tp:taxon-name><tp:taxon-name-part taxon-name-part-type="genus" reg="Danxiaorchis">D.</tp:taxon-name-part><tp:taxon-name-part taxon-name-part-type="species" reg="yangii">yangii</tp:taxon-name-part></tp:taxon-name></italic> in China. Legend: (red star) <italic><tp:taxon-name><tp:taxon-name-part taxon-name-part-type="genus" reg="Danxiaorchis">D.</tp:taxon-name-part><tp:taxon-name-part taxon-name-part-type="species" reg="mangdangshanensis">mangdangshanensis</tp:taxon-name-part></tp:taxon-name></italic>, (black circle) <italic><tp:taxon-name><tp:taxon-name-part taxon-name-part-type="genus" reg="Danxiaorchis">D.</tp:taxon-name-part><tp:taxon-name-part taxon-name-part-type="species" reg="singchiana">singchiana</tp:taxon-name-part></tp:taxon-name></italic>, (black triangle) <italic><tp:taxon-name><tp:taxon-name-part taxon-name-part-type="genus" reg="Danxiaorchis">D.</tp:taxon-name-part><tp:taxon-name-part taxon-name-part-type="species" reg="yangii">yangii</tp:taxon-name-part></tp:taxon-name></italic>.</p></caption><graphic xmlns:xlink="http://www.w3.org/1999/xlink" xlink:href="phytokeys-212-037_article-91534__-g006.jpg" position="float" orientation="portrait" xlink:type="simple" id="oo_762757.jpg"><uri content-type="original_file" xlink:type="simple">https://binary.pensoft.net/fig/762757</uri></graphic></fig></tp:treatment-sec><tp:treatment-sec sec-type="phenology" id="SECID0EZBBG"><title>Phenology.</title><p>Flowering was observed from mid-April to early May, and fruiting from mid-May to mid-June.</p></tp:treatment-sec><tp:treatment-sec sec-type="etymology" id="SECID0E5BBG"><title>Etymology.</title><p>The <italic>Mang dang shan dang xia lang</italic> (茫荡山丹霞兰).The epithet <italic>mangdangshanensis</italic> (茫荡山) refers to Mangdangshan Mountain, Mangdangshan National Nature Reserve, Fujian Province where this new species was found.</p></tp:treatment-sec><tp:treatment-sec sec-type="conservation status" id="SECID0EICBG"><title>Conservation status.</title><p>During our fieldwork in 2022, three populations of about 14 plants of the new species were found in Mangdangshan National Nature Reserve, Fujian Province, China. And hence, we suggest its placement in the Data Deficient category of <xref ref-type="bibr" rid="B12">IUCN (2022)</xref>. According to the Updated List of National Key Protected Wild Plants (Decree No. 15) by the country’s State Forestry and Grassland Administration and the Ministry of Agriculture and Rural Affairs, <italic><tp:taxon-name><tp:taxon-name-part taxon-name-part-type="genus" reg="Danxiaorchis">Danxiaorchis</tp:taxon-name-part></tp:taxon-name></italic> are classified in the national secondary protection list. The new recorded genus should also be included on the national secondary protection list during the upcoming revision process.</p><sec sec-type="﻿Characteristics of the Danxiaorchis mangdangshanensis plastome" id="SECID0EZCBG"><title>﻿Characteristics of the <italic><tp:taxon-name><tp:taxon-name-part taxon-name-part-type="genus" reg="Danxiaorchis">Danxiaorchis</tp:taxon-name-part><tp:taxon-name-part taxon-name-part-type="species" reg="mangdangshanensis">mangdangshanensis</tp:taxon-name-part></tp:taxon-name></italic> plastome</title><p>The highly reduced plastid genome of <italic><tp:taxon-name><tp:taxon-name-part taxon-name-part-type="genus" reg="Danxiaorchis">Danxiaorchis</tp:taxon-name-part><tp:taxon-name-part taxon-name-part-type="species" reg="mangdangshanensis">mangdangshanensis</tp:taxon-name-part></tp:taxon-name></italic> still has a quadripartite structure and is 85,273 bp with a large single-copy (<abbrev xmlns:xlink="http://www.w3.org/1999/xlink" xlink:title="large single-copy" id="ABBRID0EWDBG" xlink:type="simple">LSC</abbrev>) region of 42,605 bp separated from a small single-copy (<abbrev xmlns:xlink="http://www.w3.org/1999/xlink" xlink:title="small single-copy" id="ABBRID0E1DBG" xlink:type="simple">SSC</abbrev>) region of 18,766 bp by two inverted repeat regions (IRs), each of 11,951 bp (Fig. <xref ref-type="fig" rid="F7">7</xref>). A total of 56 unique genes were identified in the plastome and it contains 32 protein-coding genes, 20 tRNAs, and four rRNAs. A total of seven genes were duplicated in the IR regions, including <italic>rpl22</italic>, <italic>rps19</italic>, <italic>trnH-GUG</italic>, <italic>rpl2</italic>, <italic>rpl23</italic>, <italic>trnI-CAU</italic>, <italic>ycf2</italic> (Table <xref ref-type="table" rid="T2">2</xref>). The total GC content of the plastome is 34.40%. Two inversions were detected in the plastome of <italic><tp:taxon-name><tp:taxon-name-part taxon-name-part-type="genus" reg="Danxiaorchis">D.</tp:taxon-name-part><tp:taxon-name-part taxon-name-part-type="species" reg="mangdangshanensis">mangdangshanensis</tp:taxon-name-part></tp:taxon-name></italic> (Suppl. material <xref ref-type="supplementary-material" rid="S1">1</xref>: Fig. S1), which are also reported for <italic><tp:taxon-name><tp:taxon-name-part taxon-name-part-type="genus" reg="Danxiaorchis">D.</tp:taxon-name-part><tp:taxon-name-part taxon-name-part-type="species" reg="singchiana">singchiana</tp:taxon-name-part></tp:taxon-name></italic> (<xref ref-type="bibr" rid="B21">Li et al. 2020</xref>). The annotated plastome was deposited in GenBank (accession number <ext-link xmlns:xlink="http://www.w3.org/1999/xlink" ext-link-type="gen" xlink:href="OP122564" xlink:type="simple">OP122564</ext-link>).</p><table-wrap id="T2" position="float" orientation="portrait"><label>Table 2.</label><caption><p>Gene contents in the plastid genome of <italic><tp:taxon-name><tp:taxon-name-part taxon-name-part-type="genus" reg="Danxiaorchis">Danxiaorchis</tp:taxon-name-part><tp:taxon-name-part taxon-name-part-type="species" reg="mangdangshanensis">mangdangshanensis</tp:taxon-name-part></tp:taxon-name></italic>.</p></caption><table id="TID0EPOAI" rules="all"><tbody><tr><th rowspan="1" colspan="1">Category, group of Genes</th><th rowspan="1" colspan="1">Gene names</th></tr><tr><td rowspan="1" colspan="1"><bold>Photosynthesis</bold>:</td><td rowspan="1" colspan="1"/></tr><tr><td rowspan="1" colspan="1">Subunits of photosystem I</td><td rowspan="1" colspan="1"><italic>psaC</italic>, <italic>psaI</italic></td></tr><tr><td rowspan="1" colspan="1">Subunits of photosystem II</td><td rowspan="1" colspan="1">–</td></tr><tr><td rowspan="1" colspan="1">Subunits of NADH dehydrogenase</td><td rowspan="1" colspan="1">–</td></tr><tr><td rowspan="1" colspan="1">Subunits of cytochrome b/f complex</td><td rowspan="1" colspan="1"><italic>petG</italic>, <italic>petL</italic>, <italic>petN</italic></td></tr><tr><td rowspan="1" colspan="1">Subunits of ATP synthase</td><td rowspan="1" colspan="1">–</td></tr><tr><td rowspan="1" colspan="1">Large subunit of rubisco</td><td rowspan="1" colspan="1">–</td></tr><tr><td rowspan="1" colspan="1">Subunits photochlorophyllide reductase</td><td rowspan="1" colspan="1">–</td></tr><tr><td rowspan="1" colspan="1"><bold>Self-replication</bold>:</td><td rowspan="1" colspan="1"/></tr><tr><td rowspan="1" colspan="1">Proteins of large ribosomal subunit</td><td rowspan="1" colspan="1"><italic>rpl14</italic>, <italic>rpl16</italic>*, <italic>rpl2</italic>*(2), <italic>rpl20</italic>, <italic>rpl22(2)</italic>, <italic>rpl23(2)</italic>, <italic>rpl32</italic>, <italic>rpl33</italic>, <italic>rpl36</italic></td></tr><tr><td rowspan="1" colspan="1">Proteins of small ribosomal subunit</td><td rowspan="1" colspan="1"><italic>rps11</italic>, <italic>rps12</italic>**, <italic>rps14</italic>, <italic>rps16</italic>*, <italic>rps18</italic>, <italic>rps19</italic> (2), <italic>rps2</italic>, <italic>rps3</italic>, <italic>rps4</italic>, <italic>rps7</italic>, <italic>rps8</italic></td></tr><tr><td rowspan="1" colspan="1">Subunits of RNA polymerase</td><td rowspan="1" colspan="1">–</td></tr><tr><td rowspan="1" colspan="1">Ribosomal RNAs</td><td rowspan="1" colspan="1"><italic>rrn16S</italic>, <italic>rrn23S</italic>, <italic>rrn4.5S</italic>, <italic>rrn5S</italic></td></tr><tr><td rowspan="1" colspan="1">Transfer RNAs</td><td rowspan="1" colspan="1"><italic>trnC-GCA</italic>, <italic>trnD-GUC</italic>, <italic>trnE-UUC</italic>, <italic>trnF-GAA</italic>, <italic>trnG-GCC</italic>, <italic>trnH-GUG (2)</italic>, <italic>trnI-CAU (2)</italic>, <italic>trnL-UAA</italic>*, <italic>trnL-UAG</italic>, <italic>trnM-CAU</italic>, <italic>trnN-GUU</italic>, <italic>trnP-UGG</italic>, <italic>trnQ-UUG</italic>, <italic>trnR-ACG</italic>, <italic>trnS-GGA</italic>, <italic>trnT-UGU</italic>, <italic>trnV-GAC</italic>, <italic>trnW-CCA</italic>, <italic>trnY-GUA</italic>, <italic>trnfM-CAU</italic></td></tr><tr><td rowspan="1" colspan="1"><bold>Other genes</bold>:</td><td rowspan="1" colspan="1"/></tr><tr><td rowspan="1" colspan="1">Maturase</td><td rowspan="1" colspan="1">
                      <italic>matK</italic>
                    </td></tr><tr><td rowspan="1" colspan="1">Protease</td><td rowspan="1" colspan="1"><italic>clpP</italic>**</td></tr><tr><td rowspan="1" colspan="1">Envelope membrane protein</td><td rowspan="1" colspan="1">–</td></tr><tr><td rowspan="1" colspan="1">Acetyl-CoA carboxylase</td><td rowspan="1" colspan="1">
                      <italic>accD</italic>
                    </td></tr><tr><td rowspan="1" colspan="1">c-type cytochrome synthesis gene</td><td rowspan="1" colspan="1">–</td></tr><tr><td rowspan="1" colspan="1">Translation initiation factor</td><td rowspan="1" colspan="1">i<italic>nfA</italic></td></tr><tr><td rowspan="1" colspan="1"><bold>Genes of unknown function</bold>:</td><td rowspan="1" colspan="1"/></tr><tr><td rowspan="1" colspan="1">Conserved hypothetical chloroplast ORF</td><td rowspan="1" colspan="1"><italic>ycf1</italic>, <italic>ycf15</italic>, <italic>ycf2(2)</italic></td></tr></tbody></table><table-wrap-foot><fn><p>Notes: *gene with one introns; **gene with two introns; #Pseudo gene; Gene (2): Number of copies of multi-copy genes.</p></fn></table-wrap-foot></table-wrap><fig id="F7" position="float" orientation="portrait"><object-id xmlns:xlink="http://www.w3.org/1999/xlink" content-type="doi" xlink:type="simple">10.3897/phytokeys.212.91534.figure7</object-id><object-id xmlns:xlink="http://www.w3.org/1999/xlink" content-type="arpha" xlink:type="simple">13D02D5B-56BB-5D0B-A978-036E2E75081D</object-id><label>Figure 7.</label><caption><p>Circular gene map of the plastid genome of <italic><tp:taxon-name><tp:taxon-name-part taxon-name-part-type="genus" reg="Danxiaorchis">Danxiaorchis</tp:taxon-name-part><tp:taxon-name-part taxon-name-part-type="species" reg="mangdangshanensis">mangdangshanensis</tp:taxon-name-part></tp:taxon-name></italic>. Genes inside the circle are transcribed clockwise, while those drawn outside are transcribed counterclockwise. Genes are color-coded according to their functional groups. The circle inside the GC content graph marks the 50% threshold.</p></caption><graphic xmlns:xlink="http://www.w3.org/1999/xlink" xlink:href="phytokeys-212-037_article-91534__-g007.jpg" position="float" orientation="portrait" xlink:type="simple" id="oo_762758.jpg"><uri content-type="original_file" xlink:type="simple">https://binary.pensoft.net/fig/762758</uri></graphic></fig></sec></tp:treatment-sec><tp:treatment-sec><!--Section generated to contain objects referenced in tp:taxon-treatment.--><supplementary-material xmlns:xlink="http://www.w3.org/1999/xlink" id="S1" position="float" orientation="portrait" xlink:type="simple"><object-id content-type="doi" xlink:type="simple">10.3897/phytokeys.212.91534.suppl1</object-id><object-id content-type="arpha" xlink:type="simple">1E173FA4-CF0B-5C4A-A3E6-7C6698E073C4</object-id><label>Supplementary material 1</label><caption><p>Appendix S1</p></caption><statement content-type="dataType"><label>Data type</label><p>Docx file.</p></statement><statement content-type="notes"><label>Explanation note</label><p><bold>Figure S1.</bold> The two inversions in the plastome of <italic><tp:taxon-name><tp:taxon-name-part taxon-name-part-type="genus" reg="Danxiaorchis">Danxiaorchis</tp:taxon-name-part><tp:taxon-name-part taxon-name-part-type="species" reg="mangdangshanensis">mangdangshanensis</tp:taxon-name-part></tp:taxon-name></italic>. <bold>Table S1.</bold> GenBank information for the taxa used in the present study (matK and nrITS). <bold>Table S2.</bold> GenBank information for the taxa used in the present study (plastid genome).</p></statement><media xlink:href="phytokeys-212-037_article-91534__-s001.docx" mimetype="application" mime-subtype="vnd.openxmlformats-officedocument.wordprocessingml.document" position="float" orientation="portrait" xlink:type="simple" id="oo_762759.docx"><uri content-type="original_file" xlink:type="simple">https://binary.pensoft.net/file/762759</uri></media><permissions><license xlink:type="simple"><license-p>This dataset is made available under the Open Database License (http://opendatacommons.org/licenses/odbl/1.0/). The Open Database License (ODbL) is a license agreement intended to allow users to freely share, modify, and use this Dataset while maintaining this same freedom for others, provided that the original source and author(s) are credited.</license-p></license></permissions><attrib specific-use="authors">Miao Zhang, Xiao-Hui Zhang, Chang-Li Ge, Bing-Hua Chen</attrib></supplementary-material></tp:treatment-sec><ref-list><ref id="B12"><mixed-citation xmlns:xlink="http://www.w3.org/1999/xlink" xlink:type="simple">IUCN (<year>2022</year>) Guidelines for using the IUCN red list categories and criteria. Version 15. Prepared by the Standards and Petitions Subcommittee. <ext-link xlink:type="simple" ext-link-type="uri" xlink:href="https://www.iucnredlist.org/resources/redlistguidelines">https://www.iucnredlist.org/resources/redlistguidelines</ext-link></mixed-citation></ref><ref id="B21"><mixed-citation xmlns:xlink="http://www.w3.org/1999/xlink" xlink:type="simple"><person-group><name name-style="western"><surname>Li</surname><given-names>ZH</given-names></name><name name-style="western"><surname>Jiang</surname><given-names>Y</given-names></name><name name-style="western"><surname>Ma</surname><given-names>X</given-names></name><name name-style="western"><surname>Li</surname><given-names>JW</given-names></name><name name-style="western"><surname>Yang</surname><given-names>JB</given-names></name><name name-style="western"><surname>Wu</surname><given-names>JY</given-names></name><name name-style="western"><surname>Jin</surname><given-names>XH</given-names></name></person-group> (<year>2020</year>) <article-title>Plastid genome evolution in the subtribe <tp:taxon-name><tp:taxon-name-part taxon-name-part-type="subtribe">Calypsoinae</tp:taxon-name-part></tp:taxon-name> (<tp:taxon-name><tp:taxon-name-part taxon-name-part-type="subfamily">Epidendroideae</tp:taxon-name-part></tp:taxon-name>, <tp:taxon-name><tp:taxon-name-part taxon-name-part-type="family">Orchidaceae</tp:taxon-name-part></tp:taxon-name>).</article-title><source>Genome Biology and Evolution</source><volume>12</volume>(<issue>6</issue>): <fpage>867</fpage>–<lpage>870</lpage>. <ext-link xlink:type="simple" ext-link-type="doi" xlink:href="10.1093/gbe/evaa091">https://doi.org/10.1093/gbe/evaa091</ext-link></mixed-citation></ref></ref-list></tp:taxon-treatment>
